# Supplementary material for: Sicilian Rivet Wheat Landraces: Grain Characteristics and Technological Quality of Flour and Bread
Source: Plants (Basel). 2023 Jul 14;12(14):2641. doi: 10.3390/plants12142641 (PMC10385672; doi:10.3390/plants12142641)
Supplement: Supplementary file 1 [file plants-12-02641-s001.zip]

Archive with 1 entries (1 files):
- plants-2456760-supplementary.pdf
